# Supplementary material for: A soil bacterium alters sex determination and rhizoid development in gametophytes of the fern Ceratopteris richardii
Source: AoB Plants. 2019 Mar 14;11(2):plz012. doi: 10.1093/aobpla/plz012 (PMC6474741; doi:10.1093/aobpla/plz012)
Supplement: Supplementary Material [file plz012_suppl_supplementary_material.xlsx]

## Sheet: Percent Hermaphrodite Data
Experiment 1
μl C. richardii spores	Treatment (0 = control, 1 = pseudomonad)	Males	Hermaphrodites	Total Gametophytes	Percent Hermaphrodite
156	0	129	150	279	0.537634
108	0	91	125	216	0.578704
180	0	146	154	300	0.513333
96	0	73	105	178	0.589888
120	0	127	146	273	0.534799
168	0	149	179	328	0.545732
84	0	74	95	169	0.56213
72	0	73	106	179	0.592179
60	0	62	78	140	0.557143
132	0	103	137	240	0.570833
144	0	142	175	317	0.55205
96	1	81	138	219	0.630137
180	1	185	204	389	0.524422
120	1	113	141	254	0.555118
156	1	160	197	357	0.551821
84	1	73	106	179	0.592179
168	1	195	229	424	0.540094
72	1	63	113	176	0.642045
60	1	41	92	133	0.691729
180	1	195	210	405	0.518519
132	1	139	191	330	0.578788
144	1	153	208	361	0.576177
Experiment 2
μl C. richardii spores	Treatment (0 = control, 1 = pseudomonad)	Males	Hermaphrodites	Total Gametophytes	Percent Hermaphrodite
108	0	58	89	147	0.605442
84	0	75	131	206	0.635922
72	0	70	118	188	0.62766
60	0	65	101	166	0.608434
120	0	115	132	247	0.534413
132	0	152	220	372	0.591398
96	0	101	166	267	0.621723
168	0	159	227	386	0.588083
156	0	183	249	432	0.576389
180	0	156	222	378	0.587302
144	0	166	225	391	0.575448
72	1	79	165	244	0.67623
168	1	181	285	466	0.611588
156	1	140	233	373	0.624665
144	1	171	242	413	0.585956
60	1	43	102	145	0.703448
132	1	113	211	324	0.651235
96	1	87	178	265	0.671698
108	1	121	207	328	0.631098
180	1	174	286	460	0.621739
120	1	118	185	303	0.610561
84	1	69	168	237	0.708861

## Sheet: MANCOVA Data
Treatment (μL diluted Pseudomonad)	Hermaphrodite (H) or Male (M)	Area (mm2)	Rhizoid Length (mm)	Rhizoid Number	Days from sowing	Plate	Average Area (mm2)	Average Rhizoid Length (mm)	Average Rhizoid Number	Log(AverageArea)	Log(AverageLength)	Log(AverageNumber)
0	H	0.057	0.557	6	9	1	0.057	0.557	6	-1.24413	-0.254145	0.778151
0	H	0.068	0.718	7	9	2	0.068	0.718	7	-1.16749	-0.143876	0.845098
0	H	0.123	0.825	8	9	3	0.094	0.6815	6.5	-1.02687	-0.166534	0.812913
0	H	0.065	0.538	5	9	3
0	H	0.097	0.626	7	9	7	0.109	0.7225	8	-0.962574	-0.141162	0.90309
0	H	0.121	0.819	9	9	7
0	H	0.074	0.603	5	9	6	0.0965	0.625	5.5	-1.01547	-0.20412	0.740363
0	H	0.119	0.647	6	9	6
0	H	0.045	0.798	5	9	5	0.0745	0.8515	5.5	-1.12784	-0.0698153	0.740363
0	H	0.104	0.905	6	9	5
0	H	0.218	1.02	9	10	5	0.1445	0.923	7.5	-0.840132	-0.0347983	0.875061
0	H	0.071	0.826	6	10	5
0	H	0.141	0.66	7	10	6	0.1205	0.54	6.5	-0.919013	-0.267606	0.812913
0	H	0.1	0.42	6	10	6
0	H	0.151	1.106	8	10	4	0.1735	0.8845	9	-0.760701	-0.0533022	0.954243
0	H	0.196	0.663	10	10	4
0	H	0.13	1.258	8	10	2	0.13	1.068	8	-0.886057	0.0285713	0.90309
0	H	0.13	0.878	8	10	2
0	H	0.204	1.009	10	10	3	0.222	0.886	10.5	-0.653647	-0.0525663	1.02119
0	H	0.24	0.763	11	10	3
0	H	0.279	0.905	10	11	3	0.294	0.736	9.5	-0.531653	-0.133122	0.977724
0	H	0.309	0.567	9	11	3
0	H	0.168	0.496	10	11	6	0.191	0.4805	10	-0.718967	-0.318307	1
0	H	0.214	0.465	10	11	6
0	H	0.294	0.668	8	11	5	0.289	0.77	9	-0.539102	-0.113509	0.954243
0	H	0.284	0.872	10	11	5
0	H	0.162	0.561	14	11	4	0.274	0.7435	12.5	-0.562249	-0.128719	1.09691
0	H	0.386	0.926	11	11	4
0	H	0.196	0.756	9	11	1	0.297	0.792	9	-0.527244	-0.101275	0.954243
0	H	0.398	0.828	9	11	1
0	H	0.27	1.158	9	12	3	0.3775	0.9	10	-0.423083	-0.0457575	1
0	H	0.485	0.642	11	12	3
0	H	0.409	1.284	14	12	2	0.3195	1.0275	13	-0.495529	0.0117818	1.11394
0	H	0.23	0.771	12	12	2
0	H	0.367	0.617	14	12	5	0.401	0.68	15	-0.396856	-0.167491	1.17609
0	H	0.435	0.743	16	12	5
0	H	0.444	0.914	15	12	4	0.4035	0.9085	15	-0.394156	-0.0416751	1.17609
0	H	0.363	0.903	15	12	4
0	H	0.469	0.764	16	12	6	0.3995	0.838	14.5	-0.398483	-0.076756	1.16137
0	H	0.33	0.912	13	12	6
0	H	0.607	0.895	13	13	2	0.5285	0.8305	12.5	-0.276955	-0.0806604	1.09691
0	H	0.45	0.766	12	13	2
0	H	0.409	0.778	14	13	3	0.4865	0.8295	15	-0.312917	-0.0811836	1.17609
0	H	0.564	0.881	16	13	3
0	H	0.49	0.653	16	13	5	0.49	0.653	16	-0.309804	-0.185087	1.20412
0	H	0.732	0.778	20	14	2	0.6975	0.985	20.5	-0.156456	-0.00656377	1.31175
0	H	0.663	1.192	21	14	2
0	H	0.932	1.02	32	14	3	0.852	0.8785	28	-0.0695604	-0.0562582	1.44716
0	H	0.772	0.737	24	14	3
0	H	0.859	1.279	18	14	4	0.859	1.279	18	-0.0660068	0.106871	1.25527
0	H	0.769	0.774	21	15	1	0.8995	0.822	23.5	-0.0459988	-0.0851282	1.37107
0	H	1.03	0.87	26	15	1
0	H	0.949	0.9	25	15	2	0.8915	0.897	24.5	-0.0498787	-0.0472076	1.38917
0	H	0.834	0.894	24	15	2
0	H	0.829	0.755	23	15	5	0.829	0.755	23	-0.0814455	-0.122053	1.36173
0	H	1.039	1.065	26	16	2	1.129	0.9475	25.5	0.0526939	-0.0234208	1.40654
0	H	1.219	0.83	25	16	2
0	H	1.389	0.955	28	16	3	1.4645	0.9575	26.5	0.165689	-0.0188612	1.42325
0	H	1.54	0.96	25	16	3
0	H	1.248	0.896	28	16	1	0.829	0.755	23	-0.0814455	-0.122053	1.36173
0	H	2.452	1.142	30	17	4	2.602	1.0985	26	0.415307	0.0408001	1.41497
0	H	2.752	1.055	22	17	4
0	H	1.913	1.022	30	17	2	1.8065	0.9945	27.5	0.256838	-0.00239521	1.43933
0	H	1.7	0.967	25	17	2
0	H	1.494	0.938	24	17	1	0.829	0.755	23	-0.0814455	-0.122053	1.36173
40	H	0.102	1.624	6	9	7	0.105	2.1535	6	-0.978811	0.333145	0.778151
40	H	0.108	2.683	6	9	7
40	H	0.173	2.065	5	9	4	0.1135	2.003	5	-0.945004	0.301681	0.69897
40	H	0.054	1.941	5	9	4
40	H	0.106	1.959	5	9	1	0.121	2.038	5	-0.917215	0.309204	0.69897
40	H	0.136	2.117	5	9	1
40	H	0.104	1.645	5	9	2	0.0905	1.7475	4.5	-1.04335	0.242417	0.653213
40	H	0.077	1.85	4	9	2
40	H	0.111	1.878	5	9	5	0.168	2.0285	5.5	-0.774691	0.307175	0.740363
40	H	0.225	2.179	6	9	5
40	H	0.158	2.68	5	10	3	0.1345	2.079	7	-0.871278	0.317854	0.845098
40	H	0.111	1.478	9	10	3
40	H	0.164	2.625	6	10	7	0.1875	2.5325	6.5	-0.726999	0.403549	0.812913
40	H	0.211	2.44	7	10	7
40	H	0.206	1.688	7	10	4	0.269	1.83	8.5	-0.570248	0.262451	0.929419
40	H	0.332	1.972	10	10	4
40	H	0.118	4.429	5	10	6	0.152	3.0935	6.5	-0.818156	0.49045	0.812913
40	H	0.186	1.758	8	10	6
40	H	0.263	2.634	10	11	6	0.341	2.5985	11	-0.467246	0.414723	1.04139
40	H	0.419	2.563	12	11	6
40	H	0.305	2.771	7	11	5	0.332	2.605	9.5	-0.478862	0.415808	0.977724
40	H	0.359	2.439	12	11	5
40	H	0.265	2.76	11	11	1	0.315	3.0965	9.5	-0.501689	0.490871	0.977724
40	H	0.365	3.433	8	11	1
40	H	0.353	2.778	8	11	4	0.324	2.624	9.5	-0.489455	0.418964	0.977724
40	H	0.295	2.47	11	11	4
40	H	0.278	2.891	7	11	3	0.329	2.6945	7.5	-0.482804	0.430478	0.875061
40	H	0.38	2.498	8	11	3
40	H	0.519	2.536	12	12	6	0.4675	2.8045	13	-0.330218	0.447855	1.11394
40	H	0.416	3.073	14	12	6
40	H	0.6	2.457	14	12	7	0.5625	2.527	12.5	-0.249877	0.402605	1.09691
40	H	0.525	2.597	11	12	7
40	H	0.495	2.172	12	12	3	0.498	2.493	11.5	-0.302771	0.396722	1.0607
40	H	0.501	2.814	11	12	3
40	H	0.286	2.786	10	12	2	0.3685	2.6975	9	-0.433563	0.430961	0.954243
40	H	0.451	2.609	8	12	2
40	H	0.639	2.603	13	12	5	0.624	2.697	11.5	-0.204815	0.430881	1.0607
40	H	0.609	2.791	10	12	5
40	H	0.585	3.433	14	13	1	0.611	2.8785	15.5	-0.213959	0.459166	1.19033
40	H	0.637	2.324	17	13	1
40	H	0.403	2.998	10	13	7	0.446	2.7335	11.5	-0.350665	0.436719	1.0607
40	H	0.489	2.469	13	13	7
40	H	0.683	2.373	14	13	2	0.683	2.373	14	-0.165579	0.375298	1.14613
40	H	0.775	2.609	16	14	1	0.693	2.5575	16.5	-0.159267	0.407816	1.21748
40	H	0.611	2.506	17	14	1
40	H	0.778	2.687	19	14	5	0.7685	2.991	18.5	-0.114356	0.475816	1.26717
40	H	0.759	3.295	18	14	5
40	H	0.925	2.889	16	14	6	0.925	2.889	16	-0.0338583	0.460748	1.20412
40	H	0.689	3.247	14	15	7	0.789	3.3285	16.5	-0.102923	0.522249	1.21748
40	H	0.889	3.41	19	15	7
40	H	0.885	3.14	16	15	1	0.84	2.895	17	-0.0757207	0.461649	1.23045
40	H	0.795	2.65	18	15	1
40	H	1.465	2.592	20	15	5	0.925	2.889	16	-0.0338583	0.460748	1.20412
40	H	2.023	2.514	23	16	4	2.0025	2.6955	26	0.301573	0.430639	1.41497
40	H	1.982	2.877	29	16	4
40	H	1.837	2.545	22	16	1	1.9335	2.591	24	0.286344	0.413467	1.38021
40	H	2.03	2.637	26	16	1
40	H	1.694	2.319	26	16	6	0.925	2.889	16	-0.0338583	0.460748	1.20412
40	H	2.867	3.218	35	17	7	2.412	2.94	30.5	0.382377	0.468347	1.4843
40	H	1.957	2.662	26	17	7
40	H	2.747	3.038	28	17	6	2.6575	2.9845	27	0.424473	0.474872	1.43136
40	H	2.568	2.931	26	17	6
40	H	2.361	2.647	24	17	1	0.925	2.889	16	-0.0338583	0.460748	1.20412
0	M	0.042	0.636	4	10	6	0.0475	0.5845	5	-1.32331	-0.233215	0.69897
0	M	0.053	0.533	6	10	6
0	M	0.077	0.931	4	10	4	0.071	0.7255	4.5	-1.14874	-0.139363	0.653213
0	M	0.065	0.52	5	10	4
0	M	0.091	0.825	6	11	3	0.0815	0.789	6	-1.08884	-0.102923	0.778151
0	M	0.072	0.753	6	11	3
0	M	0.115	0.549	6	11	6	0.1025	0.605	6.5	-0.989276	-0.218245	0.812913
0	M	0.09	0.661	7	11	6
0	M	0.05	0.602	6	11	5	0.0485	0.646	4.5	-1.31426	-0.189767	0.653213
0	M	0.047	0.69	3	11	5
0	M	0.087	0.572	5	11	4	0.0905	0.7205	5.5	-1.04335	-0.142366	0.740363
0	M	0.094	0.869	6	11	4
0	M	0.062	0.976	5	11	1	0.07	0.9245	5	-1.1549	-0.0340931	0.69897
0	M	0.078	0.873	5	11	1
0	M	0.127	0.456	7	12	3	0.11	0.643	6.5	-0.958607	-0.191789	0.812913
0	M	0.093	0.83	6	12	3
0	M	0.126	0.616	8	12	2	0.1015	0.601	6.5	-0.993534	-0.221126	0.812913
0	M	0.077	0.586	5	12	2
0	M	0.061	0.809	4	12	5	0.0825	0.7275	4.5	-1.08355	-0.138167	0.653213
0	M	0.104	0.646	5	12	5
0	M	0.173	1.006	7	12	4	0.1645	0.85	7	-0.783834	-0.0705811	0.845098
0	M	0.156	0.694	7	12	4
0	M	0.136	0.553	6	12	6	0.141	0.716	6.5	-0.850781	-0.145087	0.812913
0	M	0.146	0.879	7	12	6
0	M	0.143	0.994	7	13	2	0.134	0.82	6.5	-0.872895	-0.0861861	0.812913
0	M	0.125	0.646	6	13	2
0	M	0.138	0.909	6	13	3	0.168	0.845	7	-0.774691	-0.0731433	0.845098
0	M	0.198	0.781	8	13	3
0	M	0.118	0.979	6	13	5	0.118	0.979	6	-0.928118	-0.00921731	0.778151
0	M	0.121	0.912	8	14	2	0.1145	0.9565	7.5	-0.941195	-0.019315	0.875061
0	M	0.108	1.001	7	14	2
0	M	0.077	0.859	6	14	3	0.1205	0.7465	7	-0.919013	-0.12697	0.845098
0	M	0.164	0.634	8	14	3
0	M	0.123	0.99	8	14	4	0.118	0.979	6	-0.928118	-0.00921731	0.778151
0	M	0.131	0.732	8	15	1	0.1455	0.857	7.5	-0.837137	-0.0670192	0.875061
0	M	0.16	0.982	7	15	1
0	M	0.053	0.655	4	15	2	0.074	0.6395	4.5	-1.13077	-0.194159	0.653213
0	M	0.095	0.624	5	15	2
0	M	0.092	0.75	5	15	5	0.118	0.979	6	-0.928118	-0.00921731	0.778151
0	M	0.113	0.55	5	16	2	0.1365	0.6545	4.5	-0.864867	-0.18409	0.653213
0	M	0.16	0.759	4	16	2
0	M	0.21	0.58	9	16	3	0.2	0.6495	9	-0.69897	-0.187421	0.954243
0	M	0.19	0.719	9	16	3
0	M	0.223	0.901	8	16	1	0.118	0.979	6	-0.928118	-0.00921731	0.778151
0	M	0.143	0.993	6	17	4	0.157	0.821	6	-0.8041	-0.0856568	0.778151
0	M	0.171	0.649	6	17	4
0	M	0.185	0.935	7	17	2	0.188	0.96	6.5	-0.725842	-0.0177288	0.812913
0	M	0.191	0.985	6	17	2
0	M	0.176	0.872	7	17	1	0.118	0.979	6	-0.928118	-0.00921731	0.778151
0	M	0.253	0.866	8	18	4	0.2485	0.7445	7.5	-0.604674	-0.128135	0.875061
0	M	0.244	0.623	7	18	4
0	M	0.174	0.669	8	18	6	0.169	0.6755	7	-0.772113	-0.170375	0.845098
0	M	0.164	0.682	6	18	6
0	M	0.301	0.721	9	18	5	0.2555	0.696	8	-0.592609	-0.157391	0.90309
0	M	0.21	0.671	7	18	5
0	M	0.253	0.938	7	19	5	0.306	0.996	8	-0.514279	-0.00174066	0.90309
0	M	0.359	1.054	9	19	5
0	M	0.279	0.772	11	19	3	0.258	0.7035	11	-0.58838	-0.152736	1.04139
0	M	0.237	0.635	11	19	3
0	M	0.318	1.03	11	19	4	0.3105	0.829	9.5	-0.507938	-0.0814455	0.977724
0	M	0.303	0.628	8	19	4
40	M	0.082	2.995	4	10	3	0.0755	2.7165	4.5	-1.12205	0.43401	0.653213
40	M	0.069	2.438	5	10	3
40	M	0.074	1.701	5	10	7	0.074	1.701	5	-1.13077	0.230704	0.69897
40	M	0.088	2.979	6	11	6	0.072	2.4415	5.5	-1.14267	0.387657	0.740363
40	M	0.056	1.904	5	11	6
40	M	0.108	2.071	6	11	5	0.081	1.784	5.5	-1.09151	0.251395	0.740363
40	M	0.054	1.497	5	11	5
40	M	0.063	2.436	6	11	1	0.0535	2.4191	4.5	-1.27165	0.383654	0.653213
40	M	0.044	2.4022	3	11	1
40	M	0.12	2.899	4	11	4	0.115	2.2705	4.5	-0.939302	0.356122	0.653213
40	M	0.11	1.642	5	11	4
40	M	0.095	2.315	4	11	3	0.085	2.302	4.5	-1.07058	0.362105	0.653213
40	M	0.075	2.289	5	11	3
40	M	0.119	3.032	5	12	6	0.0805	3.082	4.5	-1.0942	0.488833	0.653213
40	M	0.042	3.132	4	12	6
40	M	0.056	2.32	7	12	7	0.101	2.0715	6.5	-0.995679	0.316285	0.812913
40	M	0.146	1.823	6	12	7
40	M	0.085	2.284	5	12	3	0.1125	2.1285	5.5	-0.948847	0.328074	0.740363
40	M	0.14	1.973	6	12	3
40	M	0.095	2.334	7	12	2	0.1055	2.272	6.5	-0.976748	0.356408	0.812913
40	M	0.116	2.21	6	12	2
40	M	0.062	2.587	3	12	5	0.099	2.5215	4	-1.00436	0.401659	0.60206
40	M	0.136	2.456	5	12	5
40	M	0.079	2.659	5	13	1	0.0815	2.6215	5	-1.08884	0.41855	0.69897
40	M	0.084	2.584	5	13	1
40	M	0.164	1.889	5	13	7	0.1515	2.382	5.5	-0.819587	0.376942	0.740363
40	M	0.139	2.875	6	13	7
40	M	0.215	2.125	7	13	2	0.215	2.125	7	-0.667562	0.327359	0.845098
40	M	0.136	2.331	6	14	1	0.1195	2.579	5	-0.922632	0.411451	0.69897
40	M	0.103	2.827	4	14	1
40	M	0.035	1.667	5	14	5	0.0635	2.13	4.5	-1.19723	0.32838	0.653213
40	M	0.092	2.593	4	14	5
40	M	0.132	2.274	4	14	6	0.215	2.125	7	-0.667562	0.327359	0.845098
40	M	0.378	3.141	7	15	7	0.2575	3.0115	6.5	-0.589223	0.478783	0.812913
40	M	0.137	2.882	6	15	7
40	M	0.072	1.823	6	15	1	0.1115	2.049	6	-0.952725	0.311542	0.778151
40	M	0.151	2.275	6	15	1
40	M	0.117	1.858	5	15	5	0.215	2.125	7	-0.667562	0.327359	0.845098
40	M	0.18	2.028	4	16	4	0.1555	2.525	4	-0.80827	0.402261	0.60206
40	M	0.131	3.022	4	16	4
40	M	0.108	1.643	6	16	1	0.137	1.623	5.5	-0.863279	0.210319	0.740363
40	M	0.166	1.603	5	16	1
40	M	0.05	1.304	5	16	6	0.05	1.304	5	-1.30103	0.115278	0.69897
40	M	0.176	2.067	5	17	7	0.1965	2.0285	6	-0.706637	0.307175	0.778151
40	M	0.217	1.99	7	17	7
40	M	0.12	1.884	5	17	6	0.116	2.301	4.5	-0.935542	0.361917	0.653213
40	M	0.112	2.718	4	17	6
40	M	0.147	1.74	7	17	1	0.05	1.304	5	-1.30103	0.115278	0.69897
40	M	0.231	2.191	5	18	2	0.27	2.0635	5	-0.568636	0.314604	0.69897
40	M	0.309	1.936	5	18	2
40	M	0.247	1.925	5	18	7	0.267	1.98	5.5	-0.573489	0.296665	0.740363
40	M	0.287	2.035	6	18	7
40	M	0.18	2.504	5	18	1	0.213	2.4045	5	-0.67162	0.381025	0.69897
40	M	0.246	2.305	5	18	1
40	M	0.236	1.578	6	19	5	0.2095	1.6715	6	-0.678816	0.223106	0.778151
40	M	0.183	1.765	6	19	5
40	M	0.291	2.455	7	19	7	0.2735	1.835	6.5	-0.563043	0.263636	0.812913
40	M	0.256	1.215	6	19	7
40	M	0.39	3.485	6	19	4	0.386	3.126	6.5	-0.413413	0.494989	0.812913
40	M	0.382	2.767	7	19	4

## Sheet: Germination Data
Number of spores germinating
			Days from sowing
Total number of spores	Treatment (μl diluted pseudomonad)	3	4	5	6	7	8
35	0	0	0	7	16	31	31
29	0	0	3	5	10	19	23
26	0	0	0	6	17	22	23
15	0	0	0	3	6	10	13
22	0	0	0	4	16	21	21
7	0	0	1	3	6	7	7
35	0	0	0	10	21	28	34
18	0	0	0	2	11	17	18
21	0	0	0	4	16	21	21
25	0	0	1	3	19	23	23
45	40	0	0	12	24	43	43
28	40	0	1	5	21	27	27
14	40	0	0	4	13	13	14
46	40	0	1	11	28	46	46
43	40	0	1	7	32	39	39
30	40	0	1	10	20	30	30
17	40	0	0	7	11	17	17
18	40	0	0	4	7	15	18
21	40	0	0	4	17	13	21
29	40	0	0	11	13	29	29
Percentage of spores germinating
				Days from sowing
Total number of spores	Treatment (μl diluted pseudomonad)	3	4	5	6	7	8
29	0	0	0.103448	0.172414	0.344828	0.655172	0.793103
26	0	0	0	0.230769	0.653846	0.846154	0.884615
15	0	0	0	0.2	0.4	0.666667	0.866667
22	0	0	0	0.181818	0.727273	0.954545	0.954545
7	0	0	0.142857	0.428571	0.857143	1	1
35	0	0	0	0.285714	0.6	0.8	0.971429
18	0	0	0	0.111111	0.611111	0.944444	1
21	0	0	0	0.190476	0.761905	1	1
25	0	0	0.04	0.12	0.76	0.92	0.92
45	40	0	0	0.266667	0.533333	0.955556	0.955556
28	40	0	0.0357143	0.178571	0.75	0.964286	0.964286
14	40	0	0	0.285714	0.928571	0.928571	1
46	40	0	0.0217391	0.23913	0.608696	1	1
43	40	0	0.0232558	0.162791	0.744186	0.906977	0.906977
30	40	0	0.0333333	0.333333	0.666667	1	1
17	40	0	0	0.411765	0.647059	1	1
18	40	0	0	0.222222	0.388889	0.833333	1
21	40	0	0	0.190476	0.809524	0.619048	1
29	40	0	0	0.37931	0.448276	1	1

## Sheet: Growth Data
Hermaphrodite area (mm2)	log(area)	days from sowing	Treatment (μL of pseudomonad)
0.0625	-1.20412	9	0
0.094	-1.02687	9	0
0.109	-0.962574	9	0
0.0965	-1.01547	9	0
0.0745	-1.12784	9	0
0.105	-0.978811	9	40
0.1135	-0.945004	9	40
0.121	-0.917215	9	40
0.0905	-1.04335	9	40
0.168	-0.774691	9	40
0.1445	-0.840132	10	0
0.1205	-0.919013	10	0
0.1735	-0.760701	10	0
0.13	-0.886057	10	0
0.222	-0.653647	10	0
0.1345	-0.871278	10	40
0.1875	-0.726999	10	40
0.269	-0.570248	10	40
0.341	-0.467246	11	40
0.332	-0.478862	11	40
0.315	-0.501689	11	40
0.324	-0.489455	11	40
0.329	-0.482804	11	40
0.294	-0.531653	11	0
0.191	-0.718967	11	0
0.289	-0.539102	11	0
0.274	-0.562249	11	0
0.297	-0.527244	11	0
0.4675	-0.330218	12	40
0.5625	-0.249877	12	40
0.498	-0.302771	12	40
0.3685	-0.433563	12	40
0.624	-0.204815	12	40
0.3775	-0.423083	12	0
0.3195	-0.495529	12	0
0.401	-0.396856	12	0
0.4035	-0.394156	12	0
0.3995	-0.398483	12	0
0.611	-0.213959	13	40
0.446	-0.350665	13	40
0.683	-0.165579	13	40
0.5285	-0.276955	13	0
0.4865	-0.312917	13	0
0.49	-0.309804	13	0
0.693	-0.159267	14	40
0.7685	-0.114356	14	40
0.925	-0.0338583	14	40
0.6975	-0.156456	14	0
0.852	-0.0695604	14	0
0.859	-0.0660068	14	0
0.789	-0.102923	15	40
0.84	-0.0757207	15	40
1.465	0.165838	15	40
0.8995	-0.0459988	15	0
0.8915	-0.0498787	15	0
0.829	-0.0814455	15	0
1.129	0.0526939	16	0
1.4645	0.165689	16	0
1.248	0.0962146	16	0
2.0025	0.301573	16	40
1.9335	0.286344	16	40
1.694	0.228913	16	40
2.412	0.382377	17	40
2.6575	0.424473	17	40
2.361	0.373096	17	40
2.602	0.415307	17	0
1.8065	0.256838	17	0
1.494	0.174351	17	0
